# Supplementary material for: Dichotomy between T Cell and B Cell Tolerance to Neonatal Retroviral Infection Permits T Cell Therapy
Source: J Immunol. 2016 Sep 19;197(9):3628–38. doi: 10.4049/jimmunol.1600734 (PMC5073355; doi:10.4049/jimmunol.1600734)
Supplement: Data Supplement [file JI_1600734.zip]

Archive with 2 entries (2 files):
- JI_1600734_Supplemental_Figures_1.pdf
- manifest.xml
